# Supplementary material for: Investigating the Mechanism of Yiqi Huoxue Jieyu Granules Against Ischemic Stroke Through Network Pharmacology, Molecular Docking and Experimental Verification
Source: Pharmaceuticals (Basel). 2025 Sep 5;18(9):1332. doi: 10.3390/ph18091332 (PMC12472206; doi:10.3390/ph18091332)
Supplement: Supplementary file 1 [file pharmaceuticals-18-01332-s001.zip]

Archive with 2 entries (2 files):
- Supplementary File S1. YHJG Active Compounds.pdf
- Supplementary File S2. HPLC results Supplementary.pdf
